# Supplementary material for: Changes in Soil Microbial Communities Induced by Biodegradable and Polyethylene Mulch Residues Under Three Different Temperatures
Source: Microb Ecol. 2024 Jul 31;87(1):101. doi: 10.1007/s00248-024-02420-0 (PMC11291583; doi:10.1007/s00248-024-02420-0)
Supplement: Supplementary file 2 — (XLSX 15.8 KB) [file 248_2024_2420_MOESM2_ESM.xlsx]

## Sheet: Foglio1
Acidobacteria								Aphelidiomycota
	Df	Sum Sq	Mean Sq	F value	Pr(>F)				Df	Sum Sq	Mean Sq	F value	Pr(>F)
time	2	19.5	9.77	1543	0.2236			time	2	33.9	16.94	0.502	0.608
temperature	2	183.7	91.84	14509	1.03e-05	***		temperature	2	114.3	57.13	1692	0.194
plastic_type	3	53.7	17.89	2826	0.0477	*		plastic_type	3	391.4	130.48	3866	0.014	*
Residuals	51	322.8	6.33					Residuals	55	1856.4	33.75
Actinobacteria								Ascomycota
	Df	Sum Sq	Mean Sq	F value	Pr(>F)				Df	Sum Sq	Mean Sq	F value	Pr(>F)
time	2	1287	643.6	6121	0.00414	**		time	2	296	148	0.974	0.383891
temperature	2	899	449.7	4276	0.01919	*		temperature	2	8942	4471	29481	1.99e-09	***
plastic_type	3	955	318.3	3027	0.03777	*		plastic_type	3	3009	1003	6615	0.000676	***
Residuals	51	5363	105.2					Residuals	55	8341	152
Bacteroidetes								Basidiomycota
	Df	Sum Sq	Mean Sq	F value	Pr(>F)				Df	Sum Sq	Mean Sq	F value	Pr(>F)
time	2	0.490	0.245	0.735	0.484534			time	2	290.4	145.2	26081	1.08e-08	***
temperature	2	6838	3419	10253	0.000181	***		temperature	2	1534.0	767.0	137768	< 2e-16	***
plastic_type	3	2747	0.916	2746	0.052406	.		plastic_type	3	73.7	24.6	4414	0.00749	**
Residuals	51	17008	0.333					Residuals	55	306.2	5.6
Chloroflexi								Blastocladiomycota
	Df	Sum Sq	Mean Sq	F value	Pr(>F)				Df	Sum Sq	Mean Sq	F value	Pr(>F)
time	2	96.3	48.14	2723	0.0752	.		time	2	2588	12940	15188	5.6e-06	***
temperature	2	1.5	0.74	0.042	0.9590			temperature	2	5080	25400	29813	1.7e-09	***
plastic_type	3	99.2	33.08	1871	0.1462			plastic_type	3	0.430	0.1432	1681	0.182
Residuals	51	901.7	17.68					Residuals	55	4686	0.0852
Cyanobacteria								Fungi_phy_Incertae_sedis
	Df	Sum Sq	Mean Sq	F value	Pr(>F)				Df	Sum Sq	Mean Sq	F	value	Pr(>F)
time	2	8351	4176	5295	0.00813	**		time	2	0.65	0.327		0.137	0.872
temperature	2	1590	795	1008	0.37199			temperature	2	17.35	8676		3631	0.033	*
plastic_type	3	8091	2697	3420	0.02400	*		plastic_type	3	14.75	4916		2057	0.117
Residuals	51	40215	789					Residuals	55	131.43	2390
Firmicutes								Mortierellomycota
	Df	Sum Sq	Mean Sq	F value	Pr(>F)				Df	Sum Sq	Mean Sq	F value	Pr(>F)
time	2	183.8	91.92	5066	0.00985	**		time	2	1.0	0.51	0.177	0.83844
temperature	2	188.5	94.25	5194	0.00885	**		temperature	2	338.7	169.36	58834	2.17e-14	***
plastic_type	3	53.7	17.92	0.987	0.40618			plastic_type	3	36.5	12.17	4227	0.00926	**
Residuals	51	925.5	18.15					Residuals	55	158.3	2.88
Gemmatimonadetes								Rozellomycota
	Df	Sum Sq	Mean Sq	F value	Pr(>F)				Df	Sum Sq	Mean Sq	F value	Pr(>F)
time	2	39.5	19.77	3057	0.0557	.		time	2	1901	0.950	2285	0.111
temperature	2	264.3	132.14	20436	3.03e-07	***		temperature	2	16130	8065	19395	4.22e-07	***
plastic_type	3	21.3	7.11	1099	0.3581			plastic_type	3	1811	0.604	1452	0.238
Residuals	51	329.8	6.47					Residuals	55	22870	0.416
Nitrospirae								Unclassified_Fungi
	Df	Sum Sq	Mean Sq	F value	Pr(>F)				Df	Sum Sq	Mean Sq	F value	Pr(>F)
time	2	1323	0.6617	4725	0.0131	*		time	2	892	446	2764	0.0718	.
temperature	2	5128	25640	18309	1.02e-06	***		temperature	2	16909	8455	52388	1.83e-13	***
plastic_type	3	1255	0.4184	2987	0.0396	*		plastic_type	3	1871	624	3865	0.0140	*
Residuals	51	7142	0.1400					Residuals	55	8876	161
OD1								---
	Df	Sum Sq	Mean Sq	F value	Pr(>F)			Signif. codes: 0 ‘***’ 0.001 ‘**’ 0.01 ‘*’ 0.05 ‘.’ 0.1 ‘ ’ 1
time	2	1502	0.7510	1935	0.1549
temperature	2	6157	30786	7932	0.0010	**
plastic_type	3	3675	12250	3156	0.0325	*
Residuals	51	19793	0.3881
Planctomycetes
	Df	Sum Sq	Mean Sq	F value	Pr(>F)
time	2	103.50	51.75	13681	1.75e-05	***
temperature	2	37.70	18.85	4984	0.0105	*
plastic_type	3	21.67	7.22	1910	0.1397
Residuals	51	192.92	3.78
Proteobacteria
	Df	Sum Sq	Mean Sq	F value	Pr(>F)
time	2	1267	633.6	7382	0.00153	**
temperature	2	90	45.2	0.526	0.59398
plastic_type	3	1030	343.5	4002	0.01236	*
Residuals	51	4377	85.8
TM7
	Df	Sum Sq	Mean Sq	F value	Pr(>F)
time	2	0.925	0.4624	3353	0.04285	*
temperature	2	1448	0.7240	5250	0.00845	**
plastic_type	3	1078	0.3592	2605	0.06181	.
Residuals	51	7033	0.1379
Verrucomicrobia
	Df	Sum Sq	Mean Sq	F value	Pr(>F)
time	2	0.540	0.2700	4042	0.023469	*
temperature	2	1345	0.6727	10069	0.000206	***
plastic_type	3	1447	0.4823	7219	0.000396	***
Residuals	51	3407	0.0668
---
Signif. codes: 0 ‘***’ 0.001 ‘**’ 0.01 ‘*’ 0.05 ‘.’ 0.1 ‘ ’ 1
