# Supplementary material for: Changes in Soil Microbial Communities Induced by Biodegradable and Polyethylene Mulch Residues Under Three Different Temperatures
Source: Microb Ecol. 2024 Jul 31;87(1):101. doi: 10.1007/s00248-024-02420-0 (PMC11291583; doi:10.1007/s00248-024-02420-0)
Supplement: Supplementary file 3 — (XLSX 57.1 KB) [file 248_2024_2420_MOESM3_ESM.xlsx]

## Sheet: Foglio1
K00694 cellulose.synthase UDP.forming .EC.2.4.1.12.							K00602 phosphoribosylaminoimidazole carboxamide.formyltransferase .IMP.cyclohydrolase EC.2.1.2.3.3.5.4.10.							K01436 amidohydrolase EC.3.5.1 .							K01565 N.sulfoglucosamine.sulfohydrolase EC.3.10.1.1.							K05521 ADP.ribosylglycohydrolase EC.3.2 .							K08320 CTP.pyrophosphohydrolase EC.3.6.1 .							K13075 N.acyl.homoserine.lactone.hydrolase EC.3.1.1.81.							K03781.catalase.EC.1.11.1.6.
	Df	Sum Sq	Mean Sq	F value	Pr(>F)			Df	Sum Sq	Mean Sq	F value	Pr(>F)			Df	Sum Sq	Mean Sq	F value	Pr(>F)			Df	Sum Sq	Mean Sq	F value	Pr(>F)			Df	Sum Sq	Mean Sq	F value	Pr(>F)			Df	Sum Sq	Mean Sq	F value	Pr(>F)			Df	Sum Sq	Mean Sq	F value	Pr(>F)
Plastic_type	2	7.12e-09	3.562e-09	0.555	0.58		Plastic_type	3	1.313e-08	4.377e-09	0.975	0.411		Plastic_type	3	3.31e-08	1.104e-08	1.127	0.3464		Plastic_type	3	6.53e-14	2.177e-14	2.485	0.07064	.	Plastic_type	3	9.6e-10	3.2e-10	0.424	0.73693		Plastic_type	3	5.48e-13	1.825e-13	0.405	0.7502		Plastic_type	3	9.81e-11	3.269e-11	1.797	0.159		Plastic_type
Time	1	3.61e-09	3.609e-09	0.562	0.459		Time	2	1.071e-08	5.354e-09	1.193	0.311		Time	2	2.67e-08	1.336e-08	1.365	0.2642		Time	2	2.2e-15	1.09e-15	0.124	0.88349		Time	2	1.94e-09	9.71e-10	1.286	0.2848		Time	2	1.872e-12	9.358e-13	2.075	0.1356		Time	2	8.01e-11	4.004e-11	2.201	0.121		Time
Temperature	1	1.4e-10	1.37e-10	0.021	0.885		Temperature	2	8.72e-09	4.358e-09	0.971	0.385		Temperature	2	8.42e-08	4.212e-08	4.302	0.0186	*	Temperature	2	9.04e-14	4.522e-14	5.163	0.00894	**	Temperature	2	1.144e-08	5.722e-09	7.578	0.00127	**	Temperature	2	3.665e-12	1.832e-12	4.062	0.0228	*	Temperature	2	7.39e-11	3.696e-11	2.032	0.141		Temperature
Residuals	29	1.861e-07	6.418e-09				Residuals	53	2.379e-07	4.489e-09				Residuals	53	5.188e-07	9.79e-09				Residuals	53	4.643e-13	8.76e-15				Residuals	53	4.001e-08	7.55e-10				Residuals	53	2.39e-11	4.51e-13				Residuals	53	9.642e-10	1.819e-11				Residuals
K01225 cellulose.1.4.beta.cellobiosidase EC.3.2.1.91.							K01056 peptidyl.tRNA.hydrolase PTH1.family EC.3.1.1.29.							K01442 choloylglycine.hydrolase EC.3.5.1.24.							K01685 altronate.hydrolase EC.4.2.1.7.							K05714 2.hydroxy.6.ketonona.2.4.dienedioic.acid.hydrolase EC.3.7.1 .							K08590 carbon.nitrogen.hydrolase.family.protein							K13522 bifunctional.NMN.adenylyltransferase.nudix.hydrolase EC.2.7.7.1.3.6.1 .							K03782.catalase.peroxidase.EC.1.11.1.21."
	Df	Sum Sq	Mean Sq	F value	Pr(>F)			Df	Sum Sq	Mean Sq	F value	Pr(>F)			Df	Sum Sq	Mean Sq	F value	Pr(>F)	)		Df	Sum Sq	Mean Sq	F value	Pr(>F)			Df	Sum Sq	Mean Sq	F value	Pr(>F)			Df	Sum Sq	Mean Sq	F value	Pr(>F)			Df	Sum Sq	Mean Sq	F value	Pr(>F)
Plastic_type	2	7.7e-11	3.83e-11	0.188	0.82932		Plastic_type	3	9.54e-10	3.18e-10	0.533	0.661		Plastic_type	3	1.23e-08	4.1e-09	1.829	0.15311		Plastic_type	3	1.519e-08	5.065e-09	1.123	0.3483		Plastic_type	3	3.87e-10	1.289e-10	0.911	0.4422		Plastic_type	3	1.037e-08	3.457e-09	2.192	0.0998	.	Plastic_type	3	1.56e-10	5.212e-11	0.674	0.5716		Plastic_type
Time	1	2.233e-09	2.233e-09	10.973	0.00248	**	Time	2	2.703e-09	1.351e-09	2.267	0.114		Time	2	3.781e-08	1.891e-08	8.432	0.00066	***	Time	2	1.727e-08	8.635e-09	1.914	0.15758		Time	2	1.161e-09	5.807e-10	4.102	0.0221	*	Time	2	1.186e-08	5.929e-09	3.76	0.0297	*	Time	2	1.1e-11	5.26e-12	0.068	0.9343		Time
Temperature	1	3.54e-10	3.543e-10	1.741	0.19729		Temperature	2	2.515e-09	1.258e-09	2.109	0.131		Temperature	2	5.81e-09	2.907e-09	1.297	0.28196		Temperature	2	5.561e-08	2.78e-08	6.162	0.00392	**	Temperature	2	1.296e-09	6.478e-10	4.577	0.0147	*	Temperature	2	1.471e-08	7.355e-09	4.664	0.0136	*	Temperature	2	3.87e-10	1.937e-10	2.506	0.0912	.	Temperature
Residuals	29	5.901e-09	2.035e-10				Residuals	53	3.16e-08	5.961e-10				Residuals	53	1.188e-07	2.242e-09				Residuals	53	2.391e-07	4.512e-09				Residuals	53	7.502e-09	1.415e-10				Residuals	53	8.358e-08	1.577e-09				Residuals	53	4.096e-09	7.729e-11				Residuals
							K01067 acetyl.CoA.hydrolase EC.3.1.2.1.							K01451 hippurate.hydrolase EC.3.5.1.32.							K01811 alpha.D.xyloside.xylohydrolase EC.3.2.1.177.							K06016 N.carbamoyl.L.amino.acid.hydrolase EC.3.5.1.87.							K08710 N.isopropylammelide.isopropylaminohydrolase EC.3.5.99.4.							K13541 cobalt.pr ECorrin.5A.hydrolase .pr ECorrin.3B.C17.methyltransferase EC.3.7.1.12.2.1.1.131.							K07217.Mn.containing.catalase"
K08095 cutinase EC.3.1.1.74.								Df	Sum Sq	Mean Sq	F value	Pr(>F)			Df	Sum Sq	Mean Sq	F value	Pr(>F)			Df	Sum Sq	Mean Sq	F value	Pr(>F)			Df	Sum Sq	Mean Sq	F value	Pr(>F)			Df	Sum Sq	Mean Sq	F value	Pr(>F	)		Df	Sum Sq	Mean Sq	F value	Pr(>F)
	Df	Sum Sq	Mean Sq	F value	Pr(>F)		Plastic_type	3	1.008e-08	3.36e-09	1.885	0.1433		Plastic_type	3	1.271e-07	4.236e-08	2.245	0.09379	.	Plastic_type	3	8.41e-09	2.802e-09	1.117	0.35		Plastic_type	3	1.73e-08	5.77e-09	0.598	0.6188		Plastic_type	3	7.08e-13	2.36e-13	1.993	0.126255		Plastic_type	3	1.407e-08	4.689e-09	1.455	0.2373		Plastic_type
Plastic_type	2	3.98e-12	1.99e-12	0.336	0.7177		Time	2	1.026e-08	5.129e-09	2.877	0.0651	.	Time	2	7.9e-09	3.95e-09	0.209	0.81186		Time	2	4.33e-09	2.164e-09	0.863	0.428		Time	2	9.6e-09	4.78e-09	0.496	0.6115		Time	2	9.4e-14	4.71e-14	0.398	0.673918		Time	2	2.149e-08	1.074e-08	3.334	0.0433	*	Time
Time	1	3.844e-11	3.844e-11	6.474	0.0165	*	Temperature	2	6.74e-09	3.368e-09	1.889	0.1612		Temperature	2	2.371e-07	1.185e-07	6.28	0.00357	**	Temperature	2	7.05e-09	3.527e-09	1.406	0.254		Temperature	2	9.38e-08	4.689e-08	4.866	0.0115	*	Temperature	2	2.123e-12	1.062e-12	8.962	0.00044	4 ***	Temperature	2	2.049e-08	1.024e-08	3.179	0.0497	*	Temperature
Temperature	1	2.96e-12	2.96e-12	0.499	0.4858		Residuals	53	9.448e-08	1.783e-09				Residuals	53	1e-06	1.887e-08				Residuals	53	1.329e-07	2.508e-09				Residuals	53	5.107e-07	9.64e-09				Residuals	53	6.278e-12	1.185e-13				Residuals	53	1.708e-07	3.222e-09				Residuals
Residuals	29	1.722e-10	5.94e-12				K01068 palmitoyl.CoA.hydrolase EC.3.1.2.2.							K01457 allophanate.hydrolase EC.3.5.1.54.							K02189 cobalt.pr ECorrin.5A.hydrolase EC.3.7.1.12.							K06193 phosphonoacetate.hydrolase EC.3.11.1.2.							K09020 ureidoacrylate.peracid.hydrolase EC.3.5.1.110							K13995 maleamate.amidohydrolase EC.3.5.1.107							Signif. codes: 0 ‘***’ 0.001 ‘**’ 0.01 ‘*’ 0.05 ‘.’ 0.1 ‘ ’ 1
								Df	Sum Sq	Mean Sq	F value	Pr(>F)			Df	Sum Sq	Mean Sq	F value	Pr(>F)			Df	Sum Sq	Mean Sq	F value	Pr(>F)			Df	Sum Sq	Mean Sq	F value	Pr(>F)			Df	Sum Sq	Mean Sq	F value	Pr(>F)			Df	Sum Sq	Mean Sq	F value	Pr(>F)
K01046 triacylglycerol.lipase EC.3.1.1.3.							Plastic_type	3	5.85e-13	1.948e-13	0.662	0.57916		Plastic_type	3	1.744e-08	5.813e-09	1.738	0.1703		Plastic_type	3	1.846e-08	6.153e-09	3.555	0.02028	*	Plastic_type	3	1.676e-09	5.586e-10	1.291	0.287		Plastic_type	3	2.346e-10	7.821e-11	1.577	0.2058		Plastic_type	3	4.29e-11	1.43e-11	0.734	0.536
	Df	Sum Sq	Mean Sq	F value	Pr(>F)		Time	2	8.41e-13	4.204e-13	1.428	0.2488		Time	2	2.112e-08	1.056e-08	3.157	0.0506	.	Time	2	1.932e-08	9.66e-09	5.581	0.00632	**	Time	2	2.616e-09	1.308e-09	3.023	0.0571	.	Time	2	4.307e-10	2.153e-10	4.342	0.0179	*	Time	2	7e-12	3.52e-12	0.181	0.835
Plastic_type	2	2.28e-09	1.14e-09	0.715	0.498		Temperature	2	3.899e-12	1.949e-12	6.622	0.00271	**	Temperature	2	1.73e-09	8.67e-10	0.259	0.7727		Temperature	2	1.535e-08	7.677e-09	4.435	0.01655	*	Temperature	2	3.792e-09	1.896e-09	4.383	0.0173	*	Temperature	2	4.056e-10	2.028e-10	4.089	0.0223	*	Temperature	2	6.68e-11	3.338e-11	1.714	0.19
Time	1	2.23e-09	2.232e-09	1.4	0.246		Residuals	53	1.56e-11	2.944e-13				Residuals	53	1.773e-07	3.344e-09				Residuals	53	9.174e-08	1.731e-09				Residuals	53	2.293e-08	4.326e-10				Residuals	53	2.628e-09	4.959e-11				Residuals	53	1.032e-09	1.948e-11
Temperature	1	3.81e-09	3.809e-09	2.39	0.133		K01069 hydroxyacylglutathione.hydrolase EC.3.1.2.6						.	K01470 creatinine.amidohydrolase EC.3.5.2.10							K02618 oxepin.CoA.hydrolase .3.oxo.5.6.dehydrosuberyl.CoA.semialdehyde.dehydrogenase EC.3.7.1.16.1.17.1.7.							K07023 putative.hydrolases.of.HD.superfamily							K09023 aminoacrylate.hydrolase EC.3.5.1 .							K14652 3.4.dihydroxy.2.butanone.4.phosphate.synthase .GTP.cyclohydrolase.II EC.4.1.99.12.3.5.4.25.
Residuals	29	4.623e-08	1.594e-09					Df	Sum Sq	Mean Sq	F value	Pr(>F)			Df	Sum Sq	Mean Sq	F value	Pr(>F)			Df	Sum Sq	Mean Sq	F value	Pr(>F)			Df	Sum Sq	Mean Sq	F value	Pr(>F)			Df	Sum Sq	Mean Sq	F value	Pr(>F)			Df	Sum Sq	Mean Sq	F value	Pr(>F)
K01048 lysophospholipase EC.3.1.1.5.							Plastic_type	3	1.632e-08	5.44e-09	1.113	0.3522		Plastic_type	3	1.13e-08	3.768e-09	0.696	0.558		Plastic_type	3	8.7e-09	2.908e-09	0.37	0.7747		Plastic_type	3	2.413e-09	8.04e-10	1.796	0.159		Plastic_type	3	1.79e-11	5.972e-12	0.442	0.724		Plastic_type	3	5.2e-09	1.733e-09	0.511	0.67618
	Df	Sum Sq	Mean Sq	F value	Pr(>F)		Time	2	3.545e-08	1.773e-08	3.626	0.0334	*	Time	2	1.37e-09	6.84e-10	0.126	0.881		Time	2	4.25e-08	2.123e-08	2.704	0.0762	.	Time	2	5.75e-10	2.87e-10	0.642	0.53		Time	2	3.91e-11	1.953e-11	1.446	0.245		Time	2	3.616e-08	1.808e-08	5.336	0.00774	**
Plastic_type	2	1.7e-10	8e-11	0.016	0.98459		Temperature	2	1.073e-08	5.363e-09	1.097	0.3413		Temperature	2	2.533e-08	1.266e-08	2.34	0.106		Temperature	2	1.94e-08	9.691e-09	1.234	0.2993		Temperature	2	1.346e-08	6.728e-09	15.027	6.76	6 ***	Temperature	2	2.07e-11	1.033e-11	0.765	0.471		Temperature	2	3.009e-08	1.504e-08	4.44	0.01649	*
Time	1	4.786e-08	4.786e-08	8.772	0.00605	**	Residuals	53	2.591e-07	4.889e-09				Residuals	53	2.868e-07	5.411e-09				Residuals	53	4.162e-07	7.853e-09				Residuals	53	2.373e-08	4.48e-10				Residuals	53	7.161e-10	1.351e-11				Residuals	53	1.796e-07	3.388e-09
Temperature	1	2.7e-09	2.7e-09	0.495	0.4872		K01070 S.formylglutathione.hydrolase EC.3.12.12.							K01471 6.aminohexanoate.cyclic.dimer.hydrolase EC.3.5.2.12.							K03269 UDP.2.3.diacylglucosamine.hydrolase EC.3.6.1.54.							K07025 putative.hydrolase.of.the.HAD.superfamily							K09473 gamma.glutamyl.gamma.aminobutyrate.hydrolase EC.3.5.1.94.							K14665 amidohydrolase EC.3.5.1 .
Residuals	29	1.582e-07	5.46e-09					Df	Sum Sq	Mean Sq	F value	Pr(>F)			Df	Sum Sq	Mean Sq	F value	Pr(>F)			Df	Sum Sq	Mean Sq F	value	Pr(>F)			Df	Sum Sq	Mean Sq	F value	Pr(>F)			Df	Sum Sq	Mean Sq	F value	Pr(>F)			Df	Sum Sq	Mean Sq	F value	Pr(>F)
K01054 acylglycerol.lipase EC.3.1.1.23.							Plastic_type	3	1.148e-08	3.828e-09	1.476	0.232		Plastic_type	3	2.01e-11	6.688e-12	0.764	0.5192		Plastic_type	3	2.31e-09	7.7e-10	1.518 0	0.2205		Plastic_type	3	7e-10	2.35e-10	0.131	0.941		Plastic_type	3	7.06e-13	2.352e-13	0.404	0.751		Plastic_type	3	3.079e-10	1.026e-10	2.248	0.0934	.
	Df	Sum Sq	Mean Sq	F value	Pr(>F)		Time	2	1.007e-08	5.035e-09	1.941	0.154		Time	2	6.2e-12	3.101e-12	0.354	0.7033		Time	2	4e-12	2e-12	0.004 0	0.99575		Time	2	1.099e-08	5.494e-09	3.065	0.055	.	Time	2	2.591e-12	1.296e-12	2.224	0.1182		Time	2	3.26e-11	1.632e-11	0.358	0.7011
Plastic_type	2	5.55e-11	2.775e-11	0.856	0.4354		Temperature	2	1.014e-08	5.068e-09	1.953	0.152		Temperature	2	5.91e-11	2.955e-11	3.377	0.0417	*	Temperature	2	6.379e-09	3.19e-09	6.289 0	0.00354	**	Temperature	2	1.5e-10	7.3e-11	0.04	0.96		Temperature	2	4.161e-12	2.08e-12	3.57	0.0351	*	Temperature	2	6.23e-11	3.115e-11	0.682	0.5098
Time	1	1.755e-10	1.755e-10	5.414	0.0272	*	Residuals	53	1.375e-07	2.594e-09				Residuals	53	4.639e-10	8.752e-12				Residuals	53	2.688e-08	5.07e-10				Residuals	53	9.502e-08	1.793e-09				Residuals	53	3.088e-11	5.827e-13				Residuals	53	2.419e-09	4.564e-11
Temperature	1	2.4e-12	2.35e-12	0.073	0.7895		K01071 oleoyl acyl.carrier.proteinhydrolase EC.3.1.2.14.							K01483 ureidoglycolate.hydrolase EC.3.5.3.19							K03336 3D 3.5.4trihydroxycyclohexane.1.2.dione.hydrolase EC.3.7.1 .							K07107 acyl.CoA.thioester.hydrolase EC.3.1.2 .							K10222 2.6.dioxo.6.phenylhexa.3.enoate.hydrolase EC.3.7.1.8.							K14977 ureidoglycine.aminohydrolase EC.3.5.3 .
Residuals	29	9.403e-10	3.242e-11					Df	Sum Sq	Mean Sq	F value	Pr(>F)			Df	Sum Sq	Mean Sq	F value	Pr(>F)			Df	Sum Sq	Mean Sq	F value	Pr(>F)			Df	Sum Sq	Mean Sq	F value	Pr(>F)			Df	Sum Sq	Mean Sq F	value P	r(>F)			Df	Sum Sq	Mean Sq F	value P	r(>F)
K01058 phospholipase.A1 EC.3.1.1.32.							Plastic_type	3	1.633e-09	5.442e-10	1.558	0.211		Plastic_type	3	1.759e-09	5.864e-10	1.202	0.3181		Plastic_type	3	1.902e-08	6.341e-09	2.288	0.08909		Plastic_type	3	5.12e-09	1.705e-09	0.551	0.64937		Plastic_type	3	1.87e-12 6	2.32e-14	0.832	0.482		Plastic_type	3	7.51e-09 2	5.03e-10	1.648	0.189
	Df	Sum Sq	Mean Sq	F value	Pr(>F)		Time	2	4.77e-10	2.384e-10	0.682	0.51		Time	2	1.303e-09	6.516e-10	1.335	0.2718		Time	2	5.422e-08	2.711e-08	9.783	0.00024	***	Time	2	1.72e-08	8.601e-09	2.781	0.07101	.	Time	2	3.60e-13 1	7.82e-14	0.238	0.789		Time	2	6.40e-10 3	2.12e-11	0.211	0.81
Plastic_type	2	6.81e-10	3.405e-10	1.484	0.243		Temperature	2	3.86e-10	1.93e-10	0.552	0.579		Temperature	2	2.995e-09	1.497e-09	3.069	0.0548	.	Temperature	2	5.493e-08	2.747e-08	9.911	0.00022	***	Temperature	2	3.358e-08	1.679e-08	5.43	0.00716	**	Temperature	2	5.70e-13 2	8.51e-14	0.381	0.685		Temperature	2	1.62e-09 8	9.7e-12	0.533	0.59
Time	1	1.31e-10	1.309e-10	0.57	0.456		Residuals	53	1.852e-08	3.494e-10				Residuals	53	2.586e-08	4.879e-10				Residuals	53	1.469e-07	2.771e-09				Residuals	53	1.639e-07	3.092e-09				Residuals	53	3.97e-11 7	4.9e-14				Residuals	53	8.05e-08 1	5.19e-10
Temperature	1	2.57e-10	2.568e-10	1.119	0.299		K01073 acyl.CoA.hydrolase EC.3.1.2.20							K01484 succinylarginine.dihydrolase EC.3.5.3.23.							K03382 hydroxyatrazine.ethylaminohydrolase EC.3.5.99.3.							K07127 5.hydroxyisourate.hydrolase EC.3.5.2.17.							K10533 limonene.1.2.epoxide.hydrolase EC.3.3.2.8.							K15524 mannosylglycerate.hydrolase EC.3.2.1.170.
Residuals	29	6.655e-09	2.295e-10					Df	Sum Sq	Mean Sq	F value	Pr(>F)			Df	Sum Sq	Mean Sq	F value	Pr(>F)			Df	Sum Sq	Mean Sq	F value	Pr(>F)			Df	Sum Sq	Mean Sq	F value	Pr(>F)			Df	Sum Sq	Mean Sq	F value	Pr(>F)			Df	Sum Sq	Mean Sq	F value	Pr(>F)
K01066 esterase .lipase EC.3.1.1 .							Plastic_type	3	8.25e-11	2.75e-11	1.926	0.13659		Plastic_type	3	1.995e-09	6.649e-10	4.131	0.0105	*	Plastic_type	3	2.761e-08	9.2e-09	1.588	0.20315		Plastic_type	3	8e-11	2.666e-11	0.181	0.909		Plastic_type	3	2.97e-11	9.91e-12	1.338	0.27177		Plastic_type	3	1.682e-09	5.607e-10	2.187	0.1
	Df	Sum Sq	Mean Sq	F value	Pr(>F)		Time	2	6.3e-12	3.14e-12	0.22	0.80327		Time	2	1.402e-09	7.008e-10	4.355	0.01774	*	Time	2	7.049e-08	3.525e-08	6.082	0.00419	**	Time	2	3.21e-10	1.604e-10	1.09	0.344		Time	2	1.61e-11	8.05e-12	1.087	0.34464		Time	2	6.46e-10	3.231e-10	1.261	0.292
Plastic_type	2	2.703e-09	1.351e-09	1.549	0.2295		Temperature	2	1.646e-10	8.231e-11	5.764	0.00543	**	Temperature	2	2.059e-09	1.03e-09	6.396	0.00325	**	Temperature	2	4.196e-08	2.098e-08	3.62	0.03359	*	Temperature	2	5.47e-10	2.735e-10	1.859	0.166		Temperature	2	7.65e-11	3.827e-11	5.17	0.00889	**	Temperature	2	2e-10	9.99e-11	0.39	0.679
Time	1	7.89e-09	7.89e-09	9.044	0.0054	**	Residuals	53	7.569e-10	1.428e-11				Residuals	53	8.53e-09	1.609e-10				Residuals	53	3.072e-07	5.8e-09				Residuals	53	7.798e-09	1.471e-10				Residuals	53	3.924e-10	7.4e-12				Residuals	53	1.358e-08	2.563e-10
Temperature	1	1.068e-09	1.068e-09	1.225	0.2775		K01139 guanosine.3 5 bis.diphosphate 3 pyrophosphohydrolase EC.3.1.7.2.							K01491 methylenetetrahydrofolate.dehydrogenase NADP .methenyltetrahydrofolate.cyclohydrolase EC.1.5.1.5.3.5.4.9.							K03383 cyanuric.acid.amidohydrolase EC.3.5.2.15.							K07518 hydroxybutyrate.dimer.hydrolase EC.3.1.1.22.							K10623 HOMODA.hydrolase EC.3.7.1 .							K15532 unsaturated.rhamnogalacturonyl.hydrolase EC.3.2.1.172.
Residuals	29	2.53e-08	8.72e-10					Df	Sum Sq	Mean Sq	F value	Pr(>F)			Df	Sum Sq	Mean Sq	F value	Pr(>F)			Df	Sum Sq	Mean Sq	F value	Pr(>F)			Df	Sum Sq	Mean Sq	F value	Pr(>F)			Df	Sum Sq	Mean Sq	F value	Pr(>F)			Df	Sum Sq	Mean Sq	F value	Pr(>F)
K01114 phospholipase.C EC.3.1.4.3.							Plastic_type	3	9.76e-09	3.255e-09	0.637	0.5945		Plastic_type	3	5.36e-09	1.785e-09	0.777	0.512		Plastic_type	3	5.04e-10	1.68e-10	2.333	0.0845	.	Plastic_type	3	1.98e-09	6.61e-10	0.726	0.5409		Plastic_type	3	1.024e-13	3.413e-14	3.417	0.02378	*	Plastic_type	3	1.841e-09	6.138e-10	1.505	0.224
	Df	Sum Sq	Mean Sq	F value	Pr(>F)		Time	2	5.282e-08	2.641e-08	5.168	0.0089	**	Time	2	9.49e-09	4.745e-09	2.065	0.137		Time	2	1.36e-10	6.78e-11	0.941	0.39663		Time	2	1e-11	7e-12	0.008	0.9919		Time	2	3e-16	1.5e-16	0.015	0.98542		Time	2	4e-10	1.998e-10	0.49	0.615
Plastic_type	2	1.86e-08	9.3e-09	0.821	0.4499		Temperature	2	7.42e-09	3.709e-09	0.726	0.4887		Temperature	2	1.031e-08	5.153e-09	2.243	0.116		Temperature	2	8.12e-10	4.058e-10	5.634	0.00604	**	Temperature	2	7.21e-09	3.607e-09	3.965	0.0249	*	Temperature	2	1.309e-13	6.547e-14	6.555	0.00286	**	Temperature	2	1.914e-09	9.569e-10	2.346	0.106
Time	1	3.46e-08	3.464e-08	3.058	0.0909	.	Residuals	53	2.708e-07	5.11e-09				Residuals	53	1.218e-07	2.297e-09				Residuals	53	3.817e-09	7.2e-11				Residuals	53	4.822e-08	9.1e-10				Residuals	53	5.293e-13	9.99e-15				Residuals	53	2.162e-08	4.078e-10
Temperature	1	7.8e-09	7.77e-09	0.686	0.4144		K01226 trehalose.6.phosphate.hydrolase EC.3.2.1.93.							K01495 GTP.cyclohydrolase.I EC.3.5.4.16.							K04477 putative.hydrolase							K07536 2.ketocyclohexan ECarboxyl.CoA.hydrolase EC.3.1.2 .							K11176 IMP.cyclohydrolase EC.3.5.4.10							K15783 ECtoine.hydrolase
Residuals	29	3.285e-07	1.133e-08					Df	Sum Sq	Mean Sq	F value	Pr(>F)			Df	Sum Sq	Mean Sq	F value	Pr(>F)			Df	Sum Sq	Mean Sq	F value	Pr(>F)			Df	Sum Sq	Mean Sq	F value	Pr(>F)			Df	Sum Sq	Mean Sq	F value	Pr(>F)			Df	Sum Sq	Mean Sq	F value	Pr(>F)
K01115 phospholipase.D EC.3.1.4.4.							Plastic_type	3	1.427e-08	4.758e-09	3.337	0.0261	*	Plastic_type	3	1.78e-08	5.935e-09	1.426	0.245		Plastic_type	3	1.618e-10	5.395e-11	1.051	0.3777		Plastic_type	3	3.4e-10	1.135e-10	1.241	0.3041		Plastic_type	3	3.557e-16	1.186e-16	2.259	0.0922	.	Plastic_type	3	1.78e-09	5.949e-10	0.75	0.527
	Df	Sum Sq	Mean Sq	F value	Pr(>F)		Time	2	4.27e-09	2.136e-09	1.498	0.2329		Time	2	4.59e-09	2.297e-09	0.552	0.579		Time	2	4.313e-10	2.157e-10	4.202	0.0202	*	Time	2	5.79e-10	2.897e-10	3.168	0.0501	.	Time	2	5.8e-17	2.901e-17	0.553	0.5787		Time	2	5.6e-10	2.782e-10	0.351	0.706
Plastic_type	2	6.4e-11	3.2e-11	0.279	0.7583		Temperature	2	3.26e-09	1.63e-09	1.143	0.3266		Temperature	2	1.17e-08	5.852e-09	1.406	0.254		Temperature	2	2.93e-10	1.465e-10	2.855	0.0665	.	Temperature	2	0	1.1e-13	0.001	0.9988		Temperature	2	1.708e-16	8.539e-17	1.627	0.2062		Temperature	2	1.2e-09	5.979e-10	0.754	0.476
Time	1	8.56e-10	8.557e-10	7.476	0.0105	*	Residuals	53	7.558e-08	1.426e-09				Residuals	53	2.206e-07	4.162e-09				Residuals	53	2.72e-09	5.132e-11				Residuals	53	4.847e-09	9.145e-11				Residuals	53	2.781e-15	5.248e-17				Residuals	53	4.205e-08	7.933e-10
Temperature	1	1.3e-11	1.33e-11	0.116	0.7355		K01236 maltooligosyltrehalose.trehalohydrolase EC.3.2.1.141.							K01496 phosphoribosyl.AMP.cyclohydrolase EC.3.5.4.19							K04794 peptidyl.tRNA.hydrolase PTH2.family EC.3.1.1.29.							K07539 6.oxo.cyclohex.1.ene.carbonyl.CoA.hydrolase EC.3.7.1 .							K11755 phosphoribosyl.ATP.pyrophosphohydrolase .phosphoribosyl.AMP.cyclohydrolase EC.3.6.1.31.3.5.4.19.							K15921 arabinoxylan.arabinofuranohydrolase EC.3.2.1.55.
Residuals	29	3.319e-09	1.145e-10					Df	Sum Sq	Mean Sq	F value	Pr(>F)			Df	Sum Sq	Mean Sq	F value	Pr(>F)			Df	Sum Sq	Mean Sq	F value	Pr(>F)			Df	Sum Sq	Mean Sq	F value	Pr(>F)			Df	Sum Sq	Mean Sq	F value	Pr(>F)			Df	Sum Sq	Mean Sq	F value	Pr(>F)
K01127 glycosylphosphatidylinositol.phospholipase.D EC.3.1.4.50.							Plastic_type	3	8.45e-08	2.816e-08	1.423	0.2464		Plastic_type	3	6.31e-09	2.102e-09	1.336	0.2726		Plastic_type	3	1.072e-13	3.572e-14	3.803	0.0153	*	Plastic_type	3	2.06e-11	6.85e-12	0.738	0.534		Plastic_type	3	1.254e-08	4.181e-09	2.235	0.0948	.	Plastic_type	3	1.427e-10	4.757e-11	2.214	0.0972	.
	Df	Sum Sq	Mean Sq	F value	Pr(>F)		Time	2	1.54e-07	7.701e-08	3.891	0.0265	*	Time	2	1.036e-08	5.179e-09	3.291	0.045	*	Time	2	3.1e-15	1.57e-15	0.167	0.8462		Time	2	3.05e-11	1.525e-11	1.643	0.203		Time	2	1.016e-08	5.078e-09	2.715	0.0754	.	Time	2	1.5e-12	7.5e-13	0.035	0.9658
Plastic_type	2	4.6e-11	2.298e-11	0.438	0.649		Temperature	2	1.388e-07	6.939e-08	3.506	0.0372	*	Temperature	2	9.82e-09	4.908e-09	3.118	0.0524	.	Temperature	2	1.032e-13	5.158e-14	5.492	0.0068	**	Temperature	2	3.88e-11	1.941e-11	2.09	0.134		Temperature	2	1.186e-08	5.932e-09	3.172	0.05	*	Temperature	2	9.56e-11	4.78e-11	2.225	0.1181
Time	1	4.56e-11	4.556e-11	0.869	0.359		Residuals	53	1.049e-06	1.979e-08				Residuals	53	8.341e-08	1.574e-09				Residuals	53	4.978e-13	9.39e-15				Residuals	53	4.921e-10	9.284e-12				Residuals	53	9.913e-08	1.87e-09				Residuals	53	1.139e-09	2.149e-11
Temperature	1	1.1e-11	1.1e-11	0.21	0.65		K01250 pyrimidine.sp ECific.ribonucleoside.hydrolase EC.3.2 .							K01497 GTP.cyclohydrolase.II EC.3.5.4.25.							K04844 hypothetical.glycosyl.hydrolase EC.3.2.1 .							K08260 adenosylcobinamide.hydrolase EC.3.5.1.90.							K11783 futalosine.hydrolase EC.3.2.2.26.							K16050 4.5.90.1.dis ECo.3.hydroxy.5.9.17.trioxoandrosta.1.10 2.diene.4.oate.hydrolase EC.3.7.1.17.
Residuals	29	1.521e-09	5.245e-11					Df	Sum Sq	Mean Sq	F value	Pr(>F)			Df	Sum Sq	Mean Sq	F value	Pr(>F)			Df	Sum Sq	Mean Sq	F value	Pr(>F)			Df	Sum Sq	Mean Sq	F value	Pr(>F)			Df	Sum Sq	Mean Sq	F value	Pr(>F)			Df	Sum Sq	Mean Sq F	value P	r(>F)
K06999 phospholipase.carboxylesterase							Plastic_type	3	4.321e-11	1.44e-11	3.079	0.0352	*	Plastic_type	3	4.45e-10	1.482e-10	0.719	0.545		Plastic_type	3	1.201e-09	4.003e-10	2.676	0.0564	.	Plastic_type	3	1.81e-14	6.02e-15	1	0.39994		Plastic_type	3	8.48e-12	2.826e-12	0.485	0.6943		Plastic_type	3	9.62e-11 3	2.05e-12	1.846	0.15
	Df	Sum Sq	Mean Sq	F value	Pr(>F)		Time	2	1.808e-11	9.041e-12	1.933	0.1548		Time	2	7.59e-10	3.796e-10	1.84	0.169		Time	2	5.05e-10	2.525e-10	1.688	0.1947		Time	2	8.12e-14	4.061e-14	6.751	0.00245	**	Time	2	4.518e-11	2.259e-11	3.875	0.0269	*	Time	2	5.08e-11 2	5.4e-12	1.463	0.241
Plastic_type	2	3.99e-09	1.99e-09	0.251	0.77974		Temperature	2	7.43e-12	3.713e-12	0.794	0.4575		Temperature	2	5.85e-10	2.924e-10	1.418	0.251		Temperature	2	6.6e-11	3.3e-11	0.221	0.8026		Temperature	2	4.2e-15	2.12e-15	0.352	0.70508		Temperature	2	1.385e-11	6.924e-12	1.188	0.3129		Temperature	2	9.40e-12 4	7.2e-13	0.272	0.763
Time	1	7.105e-08	7.105e-08	8.944	0.00563	**	Residuals	53	2.479e-10	4.678e-12				Residuals	53	1.093e-08	2.063e-10				Residuals	53	7.928e-09	1.496e-10				Residuals	53	3.188e-13	6.02e-15				Residuals	53	3.09e-10	5.83e-12				Residuals	53	9.20e-10 1	7.36e-12
Temperature	1	5.04e-09	5.04e-09	0.634	0.43235		K01253 microsomal.epoxide.hydrolase EC.3.3.2.9.							K01499 methenyltetrahydromethanopterin.cyclohydrolase EC.3.5.4.27.							K05306 phosphonoacetaldehyde.hydrolase EC.3.11.1.1.							K08310 dATP.pyrophosphohydrolase EC.3.6.1 .							K12073 1.4.dihydroxy.2.naphthoyl.CoA.hydrolase EC.3.1.2.28.							K16164 fumarylpyruvate.hydrolase EC.3.7.1.5.
Residuals	29	2.304e-07	7.94e-09					Df	Sum Sq	Mean Sq	F value	Pr(>F)			Df	Sum Sq	Mean Sq	F value	Pr(>F)			Df	Sum Sq	Mean Sq	F value	Pr(>F)			Df	Sum Sq	Mean Sq	F value	Pr(>F)			Df	Sum Sq	Mean Sq	F value	Pr(>F	)		Df	Sum Sq	Mean Sq	F value	Pr(>F)
K12536 ATP.binding.cassette subfamily.C bacterial.exporter.for.protease.lipase							Plastic_type	3	6.85e-09	2.284e-09	1.659	0.18695		Plastic_type	3	2.289e-09	7.63e-10	1.911	0.139		Plastic_type	3	2.21e-10	7.352e-11	0.82	0.4888		Plastic_type	3	2.95e-10	9.82e-11	0.964	0.4167		Plastic_type	3	1.033e-11	3.442e-12	6.358	0.000921	***	Plastic_type	3	5.83e-10	1.94e-10	0.363	0.78014
	Df	Sum Sq	Mean Sq	F value	Pr(>F)		Time	2	1.029e-08	5.144e-09	3.736	0.03036	*	Time	2	2.196e-09	1.098e-09	2.75	0.0731	.	Time	2	3.74e-10	1.868e-10	2.082	0.1348		Time	2	1.9e-10	9.49e-11	0.931	0.4003		Time	2	5.177e-12	2.589e-12	4.781	0.012335	*	Time	2	4.157e-09	2.078e-09	3.878	0.0268	*
Plastic_type	2	3.95e-11	1.975e-11	0.342	0.713		Temperature	2	2.196e-08	1.098e-08	7.972	0.00094	***	Temperature	2	6.7e-11	3.35e-11	0.084	0.9198		Temperature	2	5.13e-10	2.566e-10	2.86	0.0661	.	Temperature	2	7.79e-10	3.895e-10	3.824	0.0281	*	Temperature	2	1.257e-12	6.29e-13	1.161	0.321024		Temperature	2	8.403e-09	4.201e-09	7.84	0.00104	**
Time	1	3.134e-10	3.134e-10	5.431	0.0269	*	Residuals	53	7.298e-08	1.377e-09				Residuals	53	2.116e-08	3.993e-10				Residuals	53	4.754e-09	8.97e-11				Residuals	53	5.399e-09	1.019e-10				Residuals	53	2.87e-11	5.41e-13				Residuals	53	2.84e-08	5.36e-10
Temperature	1	1.71e-10	1.71e-10	2.963	0.0958	.	K01372 bleomycin.hydrolase EC.3.4.22.40.							K01523 phosphoribosyl.ATP.pyrophosphohydrolase EC.3.6.1.31.							K05394 atrazine.chlorohydrolase EC.3.8.1.8.							K08311 putativedi.nucleoside.polyphosphate.hydrolase EC.3.6.1 .							K12700 non.sp ECific.riboncleoside.hydrolase EC.3.2.							K16165 fumarylpyruvate.hydrolase EC.3.7.1.5.
Residuals	29	1.673e-09	5.77e-11					Df	Sum Sq	Mean Sq	F value	Pr(>F)	)		Df	Sum Sq	Mean Sq	F value	Pr(>F)			Df	Sum Sq	Mean Sq F	value P	r(>F)			Df	Sum Sq	Mean Sq	F value	Pr(>F)			Df	Sum Sq	Mean Sq	F value	Pr(>F)			Df	Sum Sq	Mean Sq	F value	Pr(>F)
K12686 outer.membrane.lipase.esterase							Plastic_type	3	3.581e-09	1.194e-09	6.647	0.000681	***	Plastic_type	3	7.83e-10	2.61e-10	1.355	0.2665		Plastic_type	3	1.42e-12 4	7.4e-14	0.495 0	0.6874		Plastic_type	3	4.35e-09	1.449e-09	0.836	0.4802		Plastic_type	3	6.4e-11	2.133e-11	1.146	0.3392		Plastic_type	3	4.37e-09	1.457e-09	0.894	0.4506
	Df	Sum Sq	Mean Sq	F value	Pr(>F)		Time	2	4.41e-10	2.206e-10	1.228	0.300955		Time	2	1.601e-09	8.003e-10	4.155	0.0211	*	Time	2	1.71e-12 8	5.7e-14	0.894 0	0.4149		Time	2	1.192e-08	5.958e-09	3.436	0.0395	*	Time	2	1.31e-11	6.54e-12	0.351	0.70559		Time	2	6.54e-09	3.27e-09	2.006	0.1446
Plastic_type	2	3.09e-10	1.544e-10	0.792	0.462		Temperature	2	1.069e-09	5.343e-10	2.975	0.300956		Temperature	2	1.69e-10	8.47e-11	0.44	0.6465		Temperature	2	8.50e-12 4	2.52e-13	4.436 0	0.0166	*	Temperature	2	7.01e-09	3.505e-09	2.021	0.1426		Temperature	2	2.38e-10	1.19e-10	6.39	0.00326	**	Temperature	2	1.071e-08	5.357e-09	3.286	0.0451	*
Time	1	3e-12	2.57e-12	0.013	0.909		Residuals	53	9.519e-09	1.796e-10				Residuals	53	1.021e-08	1.926e-10				Residuals	53	5.08e-11 9	5.8e-14				Residuals	53	9.19e-08	1.734e-09				Residuals	53	9.869e-10	1.862e-11				Residuals	53	8.64e-08	1.63e-09
Temperature	1	4e-12	4.46e-12	0.023	0.881																																					K16171 fumarylacetoacetate FAA hydrolase EC.3.7.1.2
Residuals	29	5.653e-09	1.949e-10																																								Df	Sum Sq	Mean Sq	F value	Pr(>F)
																																										Plastic_type	3	2.8e-09	9.34e-10	0.792	0.5035
Signif. codes: 0 ‘***’ 0.001 ‘**’ 0.01 ‘*’ 0.05 ‘.’ 0.1 ‘ ’ 1																																										Time	2	8.86e-09	4.432e-09	3.76	0.0297	*
																																										Temperature	2	5.15e-09	2.577e-09	2.186	0.1224
																																										Residuals	53	6.247e-08	1.179e-09
																																										Signif. codes	:	0 ‘***’ 0.	001 ‘**’ 0	.01 ‘*’	0.05 ‘.	’ 0.1 ‘ ’ 1
[truncated: 6 more columns]
